# Supplementary material for: LAMA3 DNA methylation and transcriptome changes associated with chemotherapy resistance in ovarian cancer
Source: J Ovarian Res. 2021 May 15;14:67. doi: 10.1186/s13048-021-00807-y (PMC8126133; doi:10.1186/s13048-021-00807-y)
Supplement: Supplementary file 1 — Additional file 1: Table S1. Sequencing primer. Table S2. The primer sequences of QRT-PCR. [file 13048_2021_807_MOESM1_ESM.xlsx]

## Sheet: Table S1
Table S1.Sequencing primer
primer	ID	sequence（5’——3’）
PCR	F1	ATTGATAGTTAGAGGGAAAGAGAGG
PCR	R1	CTACCCTTCCTACTCAATACCC
Sequencing	S1	GTGAGGTGGGTGGAA

## Sheet: Table S2
Table S2.The primer sequences of QRT-PCR
primer	ID	sequence（5’——3’）
PCR	F	CACCGGGATATTTCGGGAATC
PCR	R	AGCTGTCGCAATCATCACATT
